# Supplementary material for: Metformin Collaborates with PINK1/Mfn2 Overexpression to Prevent Cardiac Injury by Improving Mitochondrial Function
Source: Biology (Basel). 2023 Apr 11;12(4):582. doi: 10.3390/biology12040582 (PMC10135998; doi:10.3390/biology12040582)
Supplement: Supplementary file 1 [file biology-12-00582-s001.zip]

Archive with 2 entries (2 files):
- biology-2295924-Figure S1-S4.pdf
- biology-2295924-File S1 - Original Images for Blots and Gels.zip
